# Supplementary material for: Test-retest reliability and minimal detectable change of the Cognitive Abilities Screening Instrument in patients with dementia
Source: PLoS One. 2019 May 7;14(5):e0216450. doi: 10.1371/journal.pone.0216450 (PMC6504091; doi:10.1371/journal.pone.0216450)
Supplement: S1 Appendix — (XLSX) [file pone.0216450.s001.xlsx]

## Sheet: raw data
NO	Gender	Age	Marital status	education	CDR	CASI total score_1	Long-term memory_1	Short-term memory_1	Attention_1	Mental manipulation_1	Orientation_1	Abstraction and judgment_1	Language_1	Visual construction_1	List-generating fluency_1	CASI total score_2	Long-term memory_2	Short-term memory_2	Attention_2	Mental manipulation_2	Orientation_2	Abstraction and judgment_2	Language_2	Visual construction_2	List-generating fluency_2
1	1	84	1	4	0.5	87.9	10	9.9	8	10	14	10	10	10	6	87.9	10	9.9	6	8	18	10	10	10	6
2	1	77	3	1	0.5	76.7	9	6.3	8	8	12	11	9.4	9	4	60.9	10	2.4	7	6	5	7	9.5	10	4
3	1	90	1	2	0.5	85.5	10	4.5	8	8	18	12	10	10	5	89.9	10	7.9	8	6	18	11	10	10	9
4	2	83	3	2	1	57.8	10	1.8	6	2	9	6	9	10	4	61.3	8	8.3	6	2	9	4	9	10	5
5	2	86	3	1	1	25.7	7	0.6	2	4	0	1	5.1	4	2	24.3	6	0	6	3	1	2	2.3	2	2
6	1	79	1	3	2	5.3	0	0	2	0	1	1	1.3	0	0	7.3	0	0	3	0	0	1	1.3	2	0
7	2	85	3	1	2	35.2	4	2.3	2	3	7	3	3.9	8	2	37.1	4	1.2	2	4	5	6	2.9	8	4
8	2	85	3	1	0.5	73.8	10	4.8	8	6	13	8	10	10	4	69.8	8	2.8	8	6	16	7	10	6	6
9	1	80	1	4	1	58.5	10	1.5	6	5	7	8	10	6	5	57.3	8	1.8	7	2	9	10	9.5	6	4
10	2	59	1	2	0.5	82.5	10	9.5	7	6	18	8	8	10	6	83.5	10	8.5	8	4	17	7	10	10	9
11	2	83	3	1	3	13.2	2	0	3	0	0	0	3.2	2	3	18.3	4	1.8	2	0	0	0	5.5	2	3
12	1	85	2	1	2	37.8	9	1.1	6	2	0	3	5.7	5	6	31.9	5	1.2	5	0	5	2	6.7	4	3
13	2	84	3	4	0.5	59.2	10	2.7	5	7	6	9	9.5	5	5	61.2	10	1.2	6	7	7	8	10	9	3
14	2	84	3	1	2	15.1	4	0	1	3	5	0	2.1	0	0	22.8	4	0	4	2	6	0	2.8	0	4
15	2	84	3	1	1	59.3	8	2.3	6	8	7	8	9	8	3	66.8	10	2.8	6	8	8	8	9	10	5
16	2	77	3	1	0.5	68.7	10	3.2	7	8	10	8	9.5	8	3	62.4	10	2.4	7	6	6	7	10	8	6
17	2	77	3	1	1	35.2	8	2.2	5	6	1	6	5	0	2	34.7	5	1.2	7	3	0	5	6.5	0	7
18	2	85	3	1	1	20.9	2	1.7	5	1	4	0	6.2	0	1	25.8	2	0.6	5	0	8	1	5.2	4	0
19	2	82	3	4	0.5	80.1	10	10.4	8	3	17	8	8.7	10	5	68.7	10	3.7	8	7	9	7	9	10	5
20	2	72	3	1	1	56.2	8	1.2	5	9	7	7	9	8	2	57.8	10	1.8	7	5	6	6	10	10	2
21	2	84	3	1	0.5	66.4	10	1.2	5	6	13	7	8.2	10	6	58	7	2.8	6	1	11	7	8.2	9	6
22	1	64	1	2	0.5	71	10	0.6	7	10	16	6	9.4	9	3	70.2	10	1.2	7	5	15	6	10	10	6
23	1	74	1	4	0.5	86	10	10	8	5	17	9	10	10	7	73.4	10	2.4	8	3	12	8	10	10	10
24	1	82	3	4	0.5	72.8	10	2.8	5	8	15	9	10	10	3	66.7	8	1.7	7	6	14	7	10	9	4
25	2	60	1	1	2	9.1	1	1	5	0	0	1	1.1	0	0	10.5	0	0.5	2	0	4	0	2	2	0
26	1	71	1	4	0.5	62.6	8	1.6	6	6	7	9	8	10	7	55.6	8	0.6	6	5	5	9	9	10	3
27	1	84	1	4	2	6.8	2	0	1	0	3	0	0.8	0	0	4.3	0	0	4	0	0	0	0.3	0	0
28	2	87	3	2	0.5	68.5	10	5.5	7	8	6	8	9	10	5	70.9	10	5.9	8	6	6	10	10	10	5
29	2	87	3	3	2	34.8	2	0.6	5	7	1	2	6.2	10	1	27.2	2	1	5	1	1	0	7.2	10	0
30	2	84	3	3	0.5	82.4	10	8.4	8	8	16	9	10	8	5	84.4	10	8.4	8	7	18	7	10	10	6
31	1	97	3	4	1	35.4	5	1	2	1	4	5	5.4	8	4	43.2	5	0.5	6	3	4	5	7.7	9	3
32	1	89	1	1	0.5	67.3	10	2.3	5	9	16	6	7	8	4	59.8	10	3.8	6	4	11	6	8	9	2
33	2	88	1	3	1	46.7	8	1.2	7	5	4	2	8.5	8	3	53.2	10	1.2	7	5	6	6	8	6	4
34	2	81	3	3	1	46	8	0	8	6	3	8	7	3	3	54.8	9	2.8	8	5	5	8	9	6	2
35	1	75	1	3	3	17.8	5	0.6	4	1	1	1	5.2	0	0	18.7	4	0	5	1	1	4	1.7	2	0
36	1	69	1	4	3	4	0	1	2	0	1	0	0	0	0	2	0	0	2	0	0	0	0	0	0
37	2	74	3	1	0.5	65.4	8	3.4	7	8	8	9	10	9	3	60.3	8	2.3	8	8	4	8	10	10	2
38	2	69	3	1	0.5	48.3	8	2.8	6	2	6	4	6.5	9	4	49.3	7	2.8	5	2	6	6	6.5	10	4
39	2	71	1	4	1	59.9	8	2.2	6	9	4	8	8.7	10	4	58.2	10	1.2	6	7	3	7	10	10	4
40	1	89	3	1	1	63.3	10	4.3	6	8	10	5	9	6	5	59.3	10	3.8	6	5	11	3	7.5	8	5
41	2	86	1	2	0.5	79.6	8	10.9	4	10	18	7	9.7	8	4	77.2	10	9.5	6	4	18	6	9.7	10	4
42	1	76	3	3	0.5	75.4	10	8.4	6	6	17	9	10	6	3	74.4	10	8.9	7	4	18	8	8.5	5	5
43	1	91	1	3	1	54.3	10	3.8	6	5	3	6	7.5	10	3	54.3	10	2.3	6	3	3	9	10	8	3
44	1	67	1	4	1	53.5	8	3	8	7	4	5	8.5	8	2	51.7	8	6	8	5	1	8	8.7	6	1
45	1	84	1	4	1	64.3	10	3.3	8	8	4	8	9	10	4	56.8	10	2.8	4	6	3	7	10	10	4
46	2	83	1	1	1	50.9	9	3.2	4	3	6	5	8.7	10	2	54.3	10	2.3	5	3	8	7	9	8	2
47	1	84	2	2	1	58.8	10	1.8	7	8	3	8	10	8	3	53.9	8	3.9	8	4	1	6	9	10	4
48	1	93	3	1	1	39.6	8	1.6	7	0	1	6	7	6	3	44.1	8	1.1	6	0	2	7	7	6	7
49	2	83	3	3	2	51.2	8	1.2	7	5	4	4	9	10	3	53.7	8	5.7	6	4	3	7	9	8	3
50	1	80	3	1	2	44.6	6	4.9	8	4	2	5	7.7	4	3	59.5	10	8.5	8	3	5	8	10	4	3
51	1	94	1	4	3	7.3	2	0.6	1	0	0	0	3.7	0	0	11.6	2	0	5	0	0	1	3.6	0	0
52	1	78	1	1	1	53.2	5	1.2	6	3	9	6	10	10	3	54.2	7	1.2	7	4	8	4	10	8	5
